# Supplementary material for: Identification of a reverse crossover point during moderate-intensity exercise (>6 h; 69% VO2max) in a world-class triathlete—A secondary analysis
Source: Front Nutr. 2025 Oct 7;12:1627404. doi: 10.3389/fnut.2025.1627404 (PMC12540187; doi:10.3389/fnut.2025.1627404)
Supplement: Supplementary file 1 [file Table_1.xlsx]

## Sheet: New Data
		Test 1				Test 2
	Variable	Start_T1	60	120	240	Start_T2	45	90	135
	VO2 (L/min)	4.02	4.1	4.15	4.18	4.15	4.15	4.1	4.18
	CHO (kJ/min)	76	71.5	58.4	52.7	63.6	43.6	34.4	41.3
	CHO (g/min)	4.5	4.22	3.4	3.1	2.6	2	2.4	2.2
	Fat (kJ/min)	8.4	14.6	28.9	35.1	23.5	43.6	51.7	46.5
	Fat (g/min)	0.2	0.4	0.76	0.92	1.15	1.36	1.23	1.32
	Substrate Oxidation Rate (kJ/min)	84	86	87.2	87.8	87.2	86.1	87.8	87.8
	Respiratory Quotient (RQ)	0.97	0.95	0.9	0.88	0.83	0.82	0.84	0.83
	Percent CHO Oxidation (%)	90	83	67	73	50	40	47	43
	Percent FAT Oxidation (%)	10	17	33	27	50	60	53	57
	Interval CHO Oxidation (g/interval)	270	253.2	204	186	117	90	108	99
	Total cumulative CHO oxidation (g)	270	523.2	727.2	913.2	1030.2	1120.2	1228.2	1327.2
	Interval Fat Oxidation (g/interval)	12	24	45.6	55.2	51.75	61.2	55.35	59.4
	Total cumulative fat oxidation (g)	12	36	81.6	136.8	188.55	249.75	305.1	364.5
	kJ CHO	4517.64	4236.54	3413.33	3112.15	1957.64	1505.88	1807.06	1656.47
	kJ CHO Cumulative	4517.64	8754.18	12167.5	15279.7	17237.3	18743.2	20550.2	22206.7
	kJ Fat	451.764	903.528	1716.7	2078.11	1948.23	2304	2083.76	2236.23
	kJ Fat Cumulative	451.764	1355.29	3072	5150.11	7098.34	9402.34	11486.1	13722.3
